# Supplementary material for: Lung Functioning and Inflammation in a Mouse Model of Systemic Juvenile Idiopathic Arthritis
Source: Front Immunol. 2021 Mar 12;12:642778. doi: 10.3389/fimmu.2021.642778 (PMC7996094; doi:10.3389/fimmu.2021.642778)
Supplement: Supplementary file 2 [file Data_Sheet_2.zip]

Archive with 4 entries (4 files):
- Supplementary Figure 1.TIF
- Supplementary Figure 2.TIF
- Supplementary Figure 3.TIF
- Supplementary Figure 4.TIF
